# Supplementary material for: Overexpression of TCP5 or Its Dominant Repressor Form, TCP5-SRDX, Causes Male Infertility in Arabidopsis
Source: Int J Mol Sci. 2025 Feb 20;26(5):1813. doi: 10.3390/ijms26051813 (PMC11899387; doi:10.3390/ijms26051813)
Supplement: Supplementary file 1 [file ijms-26-01813-s001.zip]

Archive with 1 entries (1 files):
- ijms-3368637-supplementary.pdf
